# Supplementary material for: Differing structures and dynamics of two photolesions portray verification differences by the human XPD helicase
Source: Nucleic Acids Res. 2023 Nov 2;51(22):12261–74. doi: 10.1093/nar/gkad974 (PMC10711554; doi:10.1093/nar/gkad974)
Supplement: gkad974_Supplemental_Files [file gkad974_supplemental_files.zip]

Archive with 3 entries (3 files):
- MovieS1.mp4
- MovieS2.mp4
- NAR-SI-revision-final.pdf
